# Supplementary material for: Molecular detection and characterization of Babesia bovis, Babesia bigemina, Theileria species and Anaplasma marginale isolated from cattle in Kenya
Source: Parasit Vectors. 2015 Sep 30;8:496. doi: 10.1186/s13071-015-1106-9 (PMC4589125; doi:10.1186/s13071-015-1106-9)
Supplement: Additional file 3: Table S3. — Nucleotide alignment of partial sequences of T. parva p104 gene. This table presents a multi-sequence alignment of T. parva p104 sequences which compares the sequences obtained in this study to those previously published. (XLSX 28 kb) [file 13071_2015_1106_MOESM3_ESM.xlsx]

## Sheet: Sequence Data
Table S3: Nucleotide alignment of partial sequences of T. parva p104 gene. The fragment analyzed runs from the nucleotide position 2333 to the nucleotide position 2610 of Theileria parva strain Muguga (XM758979). The alignment was performed using MUSCLE algorithm in MEGA ver.6. Identical residues are indicated by dots (.) and indel by hyphens (-).The sequences determined in this study are shown i…
KF267247.Buffalo.Tanzania		G	G	C	C	A	A	G	G	T	C	T	C	C	T	T	C	A	G	A	A	T	A	C	G	A	A	G	A	T	A	C	A	T	C	A	T	C	A	G	A	A	G	A	A	G	A	C	T
KP347564.Cattle.Ngong.Kenya		.	.	.	.	.	.	.	.	.	.	.	.	.	.	.	.	.	.	.	T	.	.	.	.	.	.	.	.	.	.	.	.	.	.	.	.	.	-	-	-	.	.	G	.	.	.	.	.
AY034071.Buffalo-derived Strain.Kenya		.	.	.	.	.	.	.	.	.	.	.	.	.	.	.	.	.	.	.	.	.	.	.	.	.	.	.	.	.	.	.	.	.	.	.	.	.	-	-	-	.	.	G	.	.	.	.	.
AB739684.BuffaloZ5E5 Strain.Zambia		.	.	.	.	.	.	.	.	.	.	.	.	.	.	.	.	.	.	.	.	.	.	.	.	.	.	.	.	.	.	.	.	.	.	.	.	.	-	-	-	.	C	G	.	.	.	.	.
AB739681.Buffalo LAWR Strain.Kenya		.	.	.	.	.	.	.	.	.	.	.	.	.	.	.	.	.	.	.	.	.	.	.	.	.	.	.	.	.	.	.	.	.	.	.	.	.	-	-	-	.	.	.	.	.	.	.	.
AY034070.Cattle.Boleni Strain.Kenya		.	.	.	.	.	.	.	.	.	.	.	.	.	.	.	.	.	.	.	.	.	.	.	.	.	.	.	.	.	T	.	.	.	.	.	.	.	-	-	-	.	.	.	.	.	.	.	.
KP347565.Cattle. Ngong.Kenya		.	.	.	.	.	.	.	.	.	.	.	.	.	.	.	.	.	.	.	T	.	.	.	.	.	.	.	.	.	.	.	.	.	.	.	.	.	-	-	-	.	.	G	.	.	.	.	.
XM 758979.Muguga Strain chromosome4.Kenya		.	.	.	.	.	.	.	.	.	.	.	.	.	.	.	.	.	.	.	.	.	.	.	.	.	.	.	.	.	.	.	.	.	.	.	C	.	-	-	-	.	.	G	.	.	.	.	.
M29954.Muguga Strain.Kenya		.	.	.	.	.	.	.	.	.	.	.	.	.	.	.	.	.	.	.	.	.	.	.	.	.	.	.	.	.	.	.	.	.	.	.	C	.	-	-	-	.	.	G	.	.	.	.	.
KP347566.Cattle.Ngong.Kenya		.	.	.	.	.	.	.	.	.	.	.	.	.	.	.	.	.	.	.	T	.	.	.	.	.	.	.	.	.	.	.	.	.	.	.	C	.	-	-	-	.	.	G	.	.	.	.	.
AB739680.Cattle.Kiambu Z464/C12 Strain.Kenya		.	.	.	.	.	.	.	.	.	.	.	.	.	.	.	.	.	.	.	.	.	.	.	.	.	.	.	.	.	.	.	.	.	.	.	C	.	-	-	-	.	.	G	.	.	.	.	.
AB739678.Cattle.KateteB2 Strain. Zambia		.	.	.	.	.	.	.	.	.	.	.	.	.	.	.	.	.	.	.	.	.	.	.	.	.	.	.	.	.	.	.	.	.	.	.	C	.	-	-	-	.	.	G	.	.	.	.	.
AB739683.Cattle.Nyakizu Strain.Rwanda		.	.	.	.	.	.	.	.	.	.	.	.	.	.	.	.	.	.	.	.	.	.	.	.	.	.	.	.	.	.	.	.	.	.	.	C	.	-	-	-	.	.	G	.	.	.	.	.
AB739682.Cattle.MandaliZ22 Strain.Zambia		.	.	.	.	.	.	.	.	.	.	.	.	.	.	.	.	.	.	.	.	.	.	.	.	.	.	.	.	.	.	.	.	.	.	.	C	.	-	-	-	.	.	G	.	.	.	.	.
AB739679.Katumba Strain.Cattle.Tanzania		.	.	.	.	.	.	.	.	.	.	.	.	.	.	.	.	.	.	.	.	.	.	.	.	.	.	.	.	.	.	.	.	.	.	.	C	.	-	-	-	.	.	G	.	.	.	.	.
AB739677.Cattle.Entebbe Strain.Uganda		.	.	.	.	.	.	.	.	.	.	.	.	.	.	.	.	.	.	.	.	.	.	.	.	.	.	.	.	.	.	.	.	.	.	.	C	.	-	-	-	.	.	G	.	.	.	.	.
AB739676.Cattle.ChitongoZ2 Strain.Zambia		.	.	.	.	.	.	.	.	.	.	.	.	.	.	.	.	.	.	.	.	.	.	.	.	.	.	.	.	.	.	.	.	.	.	.	C	.	-	-	-	.	.	G	.	.	.	.	.
AY034069.Cattle.Marikebuni.Kenya		.	.	.	.	.	.	.	.	.	.	.	.	.	.	.	.	.	.	.	.	.	.	.	.	.	.	.	.	.	.	.	.	.	.	.	C	.	-	-	-	.	.	G	.	.	.	.	.
KF267247.Buffalo.Tanzania		T	G	G	A	A	A	G	A	C	T	C	A	G	A	C	T	A	A	C	T	A	C	T	A	C	T	G	A	A	A	T	G	G	A	A	A	C	C	G	A	T	C	C	T	G	G	T	A
KP347564.Cattle.Ngong.Kenya		.	.	.	.	.	.	.	.	.	.	.	.	.	.	.	.	.	.	.	.	.	.	.	.	.	.	.	.	.	.	.	.	.	.	.	.	.	T	.	.	.	.	.	.	.	.	.	.
AY034071.Buffalo-derived Strain.Kenya		.	.	.	.	.	.	.	.	.	.	.	.	.	.	.	.	.	.	.	.	.	.	.	.	.	.	.	.	.	.	.	.	.	.	.	.	.	T	.	.	.	.	.	.	.	.	.	.
AB739684.BuffaloZ5E5 Strain.Zambia		.	.	.	.	.	.	.	.	.	.	.	.	.	.	.	.	.	.	.	.	.	.	.	.	.	.	.	.	.	.	.	.	.	.	.	.	.	T	.	.	.	.	.	.	.	.	.	.
AB739681.Buffalo LAWR Strain.Kenya		.	.	.	.	.	.	.	.	.	.	.	.	.	.	.	.	.	.	.	.	.	.	.	.	.	.	.	.	.	.	.	.	.	.	.	.	.	T	.	.	.	.	.	.	.	.	.	.
AY034070.Cattle.Boleni Strain.Kenya		.	.	.	.	.	.	.	.	.	.	.	.	.	.	.	.	.	.	.	.	.	.	.	.	.	.	.	.	.	.	.	.	.	.	.	.	.	.	.	.	.	.	.	.	.	.	.	.
KP347565.Cattle. Ngong.Kenya		.	.	.	.	.	.	.	.	.	.	.	.	.	.	.	.	.	.	.	.	.	.	.	.	.	.	.	.	.	.	.	.	.	.	.	.	.	.	.	.	.	.	.	.	.	.	.	.
XM 758979.Muguga Strain chromosome4.Kenya		.	.	.	.	.	.	.	.	.	.	.	.	.	.	.	.	.	.	.	.	.	.	.	.	.	.	.	.	.	.	.	.	.	.	.	.	.	T	.	.	.	.	.	.	.	.	.	.
M29954.Muguga Strain.Kenya		.	.	.	.	.	.	.	.	.	.	.	.	.	.	.	.	.	.	.	.	.	.	.	.	.	.	.	.	.	.	.	.	.	.	.	.	.	T	.	.	.	.	.	.	.	.	.	.
KP347566.Cattle.Ngong.Kenya		.	.	.	.	.	.	.	.	.	.	.	.	.	.	.	.	.	.	.	.	.	.	.	.	.	.	.	.	.	.	.	.	.	.	.	.	.	T	.	.	.	.	.	.	.	.	.	.
AB739680.Cattle.Kiambu Z464/C12 Strain.Kenya		.	.	.	.	.	.	.	.	.	.	.	.	.	.	.	.	.	.	.	.	.	.	.	.	.	.	.	.	.	.	.	.	.	.	.	.	.	T	.	.	.	.	.	.	.	.	.	.
AB739678.Cattle.KateteB2 Strain. Zambia		.	.	.	.	.	.	.	.	.	.	.	.	.	.	.	.	.	.	.	.	.	.	.	.	.	.	.	.	.	.	.	.	.	.	.	.	.	T	.	.	.	.	.	.	.	.	.	.
AB739683.Cattle.Nyakizu Strain.Rwanda		.	.	.	.	.	.	.	.	.	.	.	.	.	.	.	.	.	.	.	.	.	.	.	.	.	.	.	.	.	.	.	.	.	.	.	.	.	T	.	.	.	.	.	.	.	.	.	.
AB739682.Cattle.MandaliZ22 Strain.Zambia		.	.	.	.	.	.	.	.	.	.	.	.	.	.	.	.	.	.	.	.	.	.	.	.	.	.	.	.	.	.	.	.	.	.	.	.	.	T	.	.	.	.	.	.	.	.	.	.
AB739679.Katumba Strain.Cattle.Tanzania		.	.	.	.	.	.	.	.	.	.	.	.	.	.	.	.	.	.	.	.	.	.	.	.	.	.	.	.	.	.	.	.	.	.	.	.	.	T	.	.	.	.	.	.	.	.	.	.
AB739677.Cattle.Entebbe Strain.Uganda		.	.	.	.	.	.	.	.	.	.	.	.	.	.	.	.	.	.	.	.	.	.	.	.	.	.	.	.	.	.	.	.	.	.	.	.	.	T	.	.	.	.	.	.	.	.	.	.
AB739676.Cattle.ChitongoZ2 Strain.Zambia		.	.	.	.	.	.	.	.	.	.	.	.	.	.	.	.	.	.	.	.	.	.	.	.	.	.	.	.	.	.	.	.	.	.	.	.	.	T	.	.	.	.	.	.	.	.	.	.
AY034069.Cattle.Marikebuni.Kenya		.	.	.	.	.	.	.	.	.	.	.	.	.	.	.	.	.	.	.	.	.	.	.	.	.	.	.	.	.	.	.	.	.	.	.	.	.	T	.	.	.	.	.	.	.	.	.	.
KF267247.Buffalo.Tanzania		T	T	A	A	A	C	T	T	A	A	A	C	G	T	T	C	C	A	A	G	A	G	T	T	T	T	G	A	T	G	A	T	C	T	T	A	C	A	A	C	T	G	T	T	G	A	A	C
KP347564.Cattle.Ngong.Kenya		.	.	.	.	.	.	.	.	.	.	.	.	.	.	.	.	.	.	.	.	.	.	.	.	.	.	.	.	.	.	.	.	.	.	.	.	.	.	.	.	.	.	.	.	.	.	.	.
AY034071.Buffalo-derived Strain.Kenya		.	.	.	.	.	.	.	.	.	.	.	.	.	.	.	.	.	.	.	.	.	.	.	.	.	.	.	.	.	.	.	.	.	.	.	.	.	.	.	.	.	.	.	.	.	.	.	.
AB739684.BuffaloZ5E5 Strain.Zambia		.	.	.	.	.	.	.	.	.	.	.	.	.	.	.	.	.	.	.	.	.	.	.	.	.	.	.	.	.	.	.	.	.	.	.	.	.	.	.	.	.	.	.	.	.	.	.	.
AB739681.Buffalo LAWR Strain.Kenya		.	.	.	.	.	.	.	.	.	.	.	.	.	.	.	.	.	.	.	.	.	.	.	.	.	.	.	.	.	.	.	.	.	.	.	.	.	.	.	.	.	.	.	.	.	.	.	.
AY034070.Cattle.Boleni Strain.Kenya		.	.	.	.	.	.	.	.	.	.	.	.	.	.	.	.	.	.	.	.	.	.	.	.	.	.	.	.	.	.	.	.	.	.	.	.	.	.	.	.	.	.	.	.	.	.	.	.
KP347565.Cattle. Ngong.Kenya		.	.	.	.	.	.	.	.	.	.	.	.	.	.	.	.	.	.	.	.	.	.	.	.	.	.	.	.	.	.	.	.	.	.	.	.	.	.	.	.	.	.	.	.	.	.	.	.
XM 758979.Muguga Strain chromosome4.Kenya		.	.	.	.	.	.	.	.	.	.	.	.	.	.	.	.	.	.	.	.	.	.	.	.	.	.	.	.	.	.	.	.	.	.	.	.	.	.	.	.	.	.	.	.	.	.	.	.
M29954.Muguga Strain.Kenya		.	.	.	.	.	.	.	.	.	.	.	.	.	.	.	.	.	.	.	.	.	.	.	.	.	.	.	.	.	.	.	.	.	.	.	.	.	.	.	.	.	.	.	.	.	.	.	.
KP347566.Cattle.Ngong.Kenya		.	.	.	.	.	.	.	.	.	.	.	.	.	.	.	.	.	.	.	.	.	.	.	.	.	.	.	.	.	.	.	.	.	.	.	.	.	.	.	.	.	.	.	.	.	.	.	.
AB739680.Cattle.Kiambu Z464/C12 Strain.Kenya		.	.	.	.	.	.	.	.	.	.	.	.	.	.	.	.	.	.	.	.	.	.	.	.	.	.	.	.	.	.	.	.	.	.	.	.	.	.	.	.	.	.	.	.	.	.	.	.
AB739678.Cattle.KateteB2 Strain. Zambia		.	.	.	.	.	.	.	.	.	.	.	.	.	.	.	.	.	.	.	.	.	.	.	.	.	.	.	.	.	.	.	.	.	.	.	.	.	.	.	.	.	.	.	.	.	.	.	.
AB739683.Cattle.Nyakizu Strain.Rwanda		.	.	.	.	.	.	.	.	.	.	.	.	.	.	.	.	.	.	.	.	.	.	.	.	.	.	.	.	.	.	.	.	.	.	.	.	.	.	.	.	.	.	.	.	.	.	.	.
AB739682.Cattle.MandaliZ22 Strain.Zambia		.	.	.	.	.	.	.	.	.	.	.	.	.	.	.	.	.	.	.	.	.	.	.	.	.	.	.	.	.	.	.	.	.	.	.	.	.	.	.	.	.	.	.	.	.	.	.	.
AB739679.Katumba Strain.Cattle.Tanzania		.	.	.	.	.	.	.	.	.	.	.	.	.	.	.	.	.	.	.	.	.	.	.	.	.	.	.	.	.	.	.	.	.	.	.	.	.	.	.	.	.	.	.	.	.	.	.	.
AB739677.Cattle.Entebbe Strain.Uganda		.	.	.	.	.	.	.	.	.	.	.	.	.	.	.	.	.	.	.	.	.	.	.	.	.	.	.	.	.	.	.	.	.	.	.	.	.	.	.	.	.	.	.	.	.	.	.	.
AB739676.Cattle.ChitongoZ2 Strain.Zambia		.	.	.	.	.	.	.	.	.	.	.	.	.	.	.	.	.	.	.	.	.	.	.	.	.	.	.	.	.	.	.	.	.	.	.	.	.	.	.	.	.	.	.	.	.	.	.	.
AY034069.Cattle.Marikebuni.Kenya		.	.	.	.	.	.	.	.	.	.	.	.	.	.	.	.	.	.	.	.	.	.	.	.	.	.	.	.	.	.	.	.	.	.	.	.	.	.	.	.	.	.	.	.	.	.	.	.
KF267247.Buffalo.Tanzania		T	T	G	T	G	G	A	C	G	A	T	G	A	A	G	G	C	A	C	T	G	A	G	G	C	A	G	A	T	G	A	C	G	A	G	G	A	A	A	C	A	C	A	C	C	C	A
KP347564.Cattle.Ngong.Kenya		.	.	.	.	.	.	.	.	.	.	.	.	.	.	.	.	.	.	.	.	.	.	.	.	.	.	.	.	.	.	.	.	.	.	.	.	.	.	.	.	.	.	.	.	.	.	.
AY034071.Buffalo-derived Strain.Kenya		.	.	.	.	.	.	.	.	.	.	.	.	.	.	.	.	.	.	.	.	.	.	.	.	.	.	.	.	.	.	.	.	.	.	.	.	.	.	.	.	.	.	.	.	.	.	.
AB739684.BuffaloZ5E5 Strain.Zambia		.	.	.	.	.	.	.	.	.	.	.	.	.	.	.	.	.	.	.	.	.	.	.	.	.	.	.	.	.	.	.	.	.	.	.	.	.	.	.	.	.	.	.	.	.	.	.
AB739681.Buffalo LAWR Strain.Kenya		.	.	.	.	.	.	.	.	.	.	.	.	.	.	.	.	.	.	.	.	.	.	.	.	.	.	.	.	.	.	.	.	.	.	.	.	.	.	.	.	.	.	.	.	.	.	.
AY034070.Cattle.Boleni Strain.Kenya		.	.	.	.	.	.	.	.	.	.	.	.	.	.	.	.	.	.	.	.	.	.	.	.	.	.	.	.	.	.	.	.	.	.	.	.	.	.	.	.	.	.	.	.	.	.	.
KP347565.Cattle. Ngong.Kenya		.	.	.	.	.	.	.	.	.	.	.	.	.	.	.	.	.	.	.	.	.	.	.	.	.	.	.	.	.	.	.	.	.	.	.	.	.	.	.	.	.	.	.	.	.	.	.
XM 758979.Muguga Strain chromosome4.Kenya		.	.	.	.	.	.	.	.	.	.	.	.	.	.	.	.	.	.	.	.	.	.	.	.	.	.	.	.	.	.	.	.	.	.	.	.	.	.	.	.	.	.	.	.	.	.	.
M29954.Muguga Strain.Kenya		.	.	.	.	.	.	.	.	.	.	.	.	.	.	.	.	.	.	.	.	.	.	.	.	.	.	.	.	.	.	.	.	.	.	.	.	.	.	.	.	.	.	.	.	.	.	.
KP347566.Cattle.Ngong.Kenya		.	.	.	.	.	.	.	.	.	.	.	.	.	.	.	.	.	.	.	.	.	.	.	.	.	.	.	.	.	.	.	.	.	.	.	.	.	.	.	.	.	.	.	.	.	.	.
AB739680.Cattle.Kiambu Z464/C12 Strain.Kenya		.	.	.	.	.	.	.	.	.	.	.	.	.	.	.	.	.	.	.	.	.	.	.	.	.	.	.	.	.	.	.	.	.	.	.	.	.	.	.	.	.	.	.	.	.	.	.
AB739678.Cattle.KateteB2 Strain. Zambia		.	.	.	.	.	.	.	.	.	.	.	.	.	.	.	.	.	.	.	.	.	.	.	.	.	.	.	.	.	.	.	.	.	.	.	.	.	.	.	.	.	.	.	.	.	.	.
AB739683.Cattle.Nyakizu Strain.Rwanda		.	.	.	.	.	.	.	.	.	.	.	.	.	.	.	.	.	.	.	.	.	.	.	.	.	.	.	.	.	.	.	.	.	.	.	.	.	.	.	.	.	.	.	.	.	.	.
AB739682.Cattle.MandaliZ22 Strain.Zambia		.	.	.	.	.	.	.	.	.	.	.	.	.	.	.	.	.	.	.	.	.	.	.	.	.	.	.	.	.	.	.	.	.	.	.	.	.	.	.	.	.	.	.	.	.	.	.
AB739679.Katumba Strain.Cattle.Tanzania		.	.	.	.	.	.	.	.	.	.	.	.	.	.	.	.	.	.	.	.	.	.	.	.	.	.	.	.	.	.	.	.	.	.	.	.	.	.	.	.	.	.	.	.	.	.	.
AB739677.Cattle.Entebbe Strain.Uganda		.	.	.	.	.	.	.	.	.	.	.	.	.	.	.	.	.	.	.	.	.	.	.	.	.	.	.	.	.	.	.	.	.	.	.	.	.	.	.	.	.	.	.	.	.	.	.
AB739676.Cattle.ChitongoZ2 Strain.Zambia		.	.	.	.	.	.	.	.	.	.	.	.	.	.	.	.	.	.	.	.	.	.	.	.	.	.	.	.	.	.	.	.	.	.	.	.	.	.	.	.	.	.	.	.	.	.	.
AY034069.Cattle.Marikebuni.Kenya		.	.	.	.	.	.	.	.	.	.	.	.	.	.	.	.	.	.	.	.	.	.	.	.	.	.	.	.	.	.	.	.	.	.	.	.	.	.	.	.	.	.	.	.	.	.	.
[truncated: 30 more columns]
